# Supplementary material for: Application of Phytogenic Liquid Supplementation in Soil Microbiome Restoration in Queensland Pasture Dieback
Source: Microorganisms. 2023 Feb 23;11(3):561. doi: 10.3390/microorganisms11030561 (PMC10054416; doi:10.3390/microorganisms11030561)
Supplement: Supplementary file 1 [file microorganisms-11-00561-s001.zip]

Archive with 1 entries (1 files):
- microorganisms-2240475-supplementary.pdf
